# Supplementary material for: Trace elements in the muscle and liver tissues of Garra shamal from the freshwater ecosystem of Oman: an exposure risk assessment
Source: Environ Sci Pollut Res Int. 2024 Jan 30;31(10):15199–208. doi: 10.1007/s11356-024-32229-w (PMC10884084; doi:10.1007/s11356-024-32229-w)
Supplement: Supplementary file 1 — Supplementary file1 (XLSX 16 KB) [file 11356_2024_32229_MOESM1_ESM.xlsx]

## Sheet: liver
	TL (cm)	W (g)	Site	Mn	Ni	Co	As	Pb	Cd	Hg	Zn	CU	Cr
	7	4.3	Soror	0.05	0.08	0.07	0.03	0.02	0.03	0.003	0.1	0.05	0.01
	6.6	4.4	Soror	0.08	0.09	0.08	0.01	0.04	0.03	0.002	0.1	0.02	0.006
	7	4.3	Soror	0.06	0.05	0.08	0.009	0.01	0.04	0.001	0.11	0.07	0.01
	3.3	0.7	Soror	0.04	0.06	0.1	0.05	0.007	0.02	0.004	0.15	0.09	0.007
	5.4	3.2	Soror	0.02	0.11	0.09	0.07	0.01	0.01	0.001	0.11	0.05	0.01
	4	1.1	Soror	0.01	0.06	0.08	0.02	0.01	0.02	0.003	0.09	0.08	0.02
	4.5	1.4	Soror	0.08	0.08	0.07	0.03	0.03	0.03	0.004	0.16	0.05	0.02
	3.9	0.9	Soror	0.1	0.09	0.05	0.05	0.02	0.04	0.001	0.11	0.06	0.02
	3.2	0.9	Soror	0.07	0.14	0.09	0.008	0.03	0.01	0.002	0.05	0.07	0.01
	7	3.9	Soror	0.04	0.05	0.03	0.03	0.007	0.06	0.003	0.12	0.02	0.02
	2.2	0.1	Soror	0.01	0.09	0.07	0.02	0.02	0.02	0.004	0.07	0.09	0.01
	4	0.6	Soror	0.04	0.06	0.04	0.04	0.04	0.03	0.003	0.1	0.04	0.01
	6.3	4.4	Al amirat	0.09	0.1	0.09	0.06	0.08	0.02	0.01	0.28	0.09	0.03
	5.9	3.1	Al amirat	0.08	0.14	0.1	0.02	0.06	0.02	0.008	0.32	0.05	0.01
	4.3	1.1	Al amirat	0.04	0.11	0.08	0.01	0.1	0.01	0.009	0.25	0.08	0.05
	6.4	3.7	Al amirat	0.09	0.08	0.15	0.01	0.06	0.01	0.013	0.29	0.05	0.06
	5.1	1.8	Al amirat	0.12	0.14	0.04	0.09	0.04	0.01	0.008	0.27	0.03	0.08
	6.3	3.2	Al amirat	0.08	0.08	0.08	0.03	0.05	0.03	0.012	0.28	0.05	0.05
	5.8	2.5	Al amirat	0.04	0.13	0.1	0.08	0.09	0.01	0.01	0.34	0.06	0.08
	5.7	2.6	Al amirat	0.08	0.09	0.17	0.09	0.1	0.02	0.011	0.16	0.09	0.01
	5.8	3.5	Al amirat	0.18	0.1	0.1	0.08	0.13	0.04	0.011	0.34	0.15	0.01
	5.3	2	Al amirat	0.16	0.04	0.09	0.08	0.08	0.01	0.01	0.13	0.14	0.01
	2.5	0.1	Al amirat	0.09	0.17	0.03	0.08	0.11	0.03	0.01	0.32	0.185	0.04
	6	3	Al amirat	0.05	0.04	0.1	0.08	0.08	0.05	0.005	0.32	0.12	0.02
	5.3	1.8	Al khawd	0.08	0.08	0.07	0.1	0.16	0.05	0.005	0.14	0.05	0.05
	4.1	1	Al khawd	0.05	0.08	0.12	0.08	0.19	0.08	0.003	0.1	0.02	0.03
	2.9	0.2	Al khawd	0.12	0.09	0.06	0.09	0.18	0.04	0.004	0.15	0.06	0.04
	3	0.4	Al khawd	0.06	0.08	0.08	0.13	0.14	0.06	0.009	0.1	0.08	0.05
	4.2	1.3	Al khawd	0.08	0.09	0.06	0.11	0.15	0.04	0.002	0.21	0.04	0.06
	4.8	1.5	Al khawd	0.04	0.09	0.05	0.04	0.18	0.05	0.004	0.1	0.05	0.09
	3	0.4	Al khawd	0.07	0.08	0.07	0.08	0.08	0.08	0.003	0.08	0.06	0.04
	4.9	1.7	Al khawd	0.08	0.06	0.05	0.03	0.14	0.07	0.004	0.17	0.07	0.06
	4.8	1.7	Al khawd	0.12	0.07	0.05	0.09	0.16	0.01	0.006	0.14	0.07	0.07
	2.7	0.4	Al khawd	0.04	0.09	0.12	0.04	0.23	0.06	0.007	0.15	0.05	0.02
	3	0.5	Al khawd	0.04	0.08	0.08	0.4	0.18	0.04	0.009	0.2	0.02	0.03
	4.4	1.3	Al khawd	0.09	0.07	0.03	0.02	0.12	0.01	0.005	0.15	0.03	0.06

## Sheet: muscle
TL (cm)	W (g)	Site	Mn	Ni	Co	As	Pb	Cd	Hg	Zn	CU	Cr
7	4.3	Soror	0.03	0.05	0.02	0.04	0.01	0.007	0.001	0.21	0.05	0.01
6.6	4.4	Soror	0.01	0.02	0.03	0.009	0.02	0.004	0.002	0.18	0.04	0.02
7	4.3	Soror	0.02	0.006	0.01	0.01	0.01	0.001	0.001	0.14	0.05	0.01
3.3	0.7	Soror	0.02	0.01	0.01	0.02	0.01	0.008	0.001	0.23	0.01	0.02
5.4	3.2	Soror	0.01	0.07	0.02	0.01	0.02	0.01	0.001	0.2	0.07	0.01
4	1.1	Soror	0.009	0.08	0.01	0.008	0.01	0.007	0.002	0.13	0.07	0.03
4.5	1.4	Soror	0.03	0.03	0.02	0.008	0.01	0.005	0.001	0.24	0.06	0.02
3.9	0.9	Soror	0.04	0.01	0.03	0.01	0.01	0.008	0.001	0.08	0.1	0.01
3.2	0.9	Soror	0.02	0.04	0.01	0.005	0.02	0.008	0.001	0.17	0.07	0.02
7	3.9	Soror	0.03	0.07	0.01	0.06	0.01	0.009	0.001	0.28	0.04	0.01
2.2	0.1	Soror	0.02	0.1	0.03	0.008	0.01	0.01	0.003	0.35	0.01	0.02
4	0.6	Soror	0.06	0.01	0.04	0.01	0.03	0.008	0.004	0.14	0.12	0.01
6.3	4.4	Al amirat	0.05	0.08	0.05	0.01	0.02	0.008	0.009	0.21	0.05	0.03
5.9	3.1	Al amirat	0.02	0.01	0.07	0.008	0.03	0.01	0.007	0.27	0.04	0.02
4.3	1.1	Al amirat	0.06	0.07	0.04	0.01	0.01	0.012	0.01	0.16	0.03	0.04
6.4	3.7	Al amirat	0.07	0.08	0.03	0.01	0.02	0.009	0.009	0.13	0.08	0.01
5.1	1.8	Al amirat	0.09	0.12	0.08	0.007	0.01	0.007	0.006	0.17	0.1	0.04
6.3	3.2	Al amirat	0.08	0.09	0.06	0.008	0.03	0.007	0.007	0.15	0.05	0.07
5.8	2.5	Al amirat	0.04	0.04	0.04	0.008	0.01	0.009	0.008	0.22	0.04	0.04
5.7	2.6	Al amirat	0.04	0.08	0.05	0.005	0.03	0.004	0.008	0.28	0.06	0.01
5.8	3.5	Al amirat	0.08	0.07	0.03	0.007	0.01	0.004	0.008	0.25	0.07	0.02
5.3	2	Al amirat	0.02	0.1	0.08	0.01	0.03	0.008	0.014	0.3	0.02	0.02
2.5	0.1	Al amirat	0.01	0.15	0.03	0.03	0.01	0.007	0.014	0.31	0.03	0.03
6	3	Al amirat	0.05	0.09	0.04	0.04	0.04	0.01	0.009	0.17	0.05	0.02
5.3	1.8	Alkhawd	0.04	0.05	0.05	0.008	0.06	0.02	0.009	0.18	0.15	0.05
4.1	1	Al khawd	0.08	0.04	0.07	0.012	0.05	0.01	0.004	0.17	0.17	0.01
2.9	0.2	Al khawd	0.02	0.03	0.02	0.006	0.05	0.009	0.001	0.32	0.06	0.02
3	0.4	Al khawd	0.05	0.07	0.04	0.006	0.07	0.009	0.001	0.23	0.08	0.09
4.2	1.3	Al khawd	0.008	0.09	0.03	0.009	0.05	0.01	0.004	0.18	0.14	0.08
4.8	1.5	Al khawd	0.03	0.06	0.055	0.007	0.08	0.008	0.002	0.21	0.17	0.07
3	0.4	Al khawd	0.04	0.01	0.05	0.006	0.04	0.02	0.005	0.13	0.21	0.02
4.9	1.7	Al khawd	0.03	0.02	0.05	0.003	0.03	0.03	0.002	0.15	0.21	0.09
4.8	1.7	Al khawd	0.05	0.05	0.07	0.007	0.04	0.04	0.001	0.24	0.23	0.06
2.7	0.4	Al khawd	0.02	0.02	0.06	0.011	0.09	0.02	0.003	0.2	0.14	0.06
3	0.5	Al khawd	0.03	0.1	0.03	0.012	0.07	0.03	0.005	0.18	0.12	0.02
4.4	1.3	Al khawd	0.08	0.06	0.08	0.009	0.09	0.04	0.007	0.14	0.14	0.04
